# Supplementary material for: A Large Retrospective Assessment of Voriconazole Exposure in Patients Treated with Extracorporeal Membrane Oxygenation
Source: Microorganisms. 2021 Jul 20;9(7):1543. doi: 10.3390/microorganisms9071543 (PMC8303158; doi:10.3390/microorganisms9071543)
Supplement: Supplementary file 1 [file microorganisms-09-01543-s001.zip]

Archive with 1 entries (1 files):
- microorganisms-1262107-supplementary.pdf
